# Supplementary material for: Typification of Juniperus pingii W.C.Cheng (Cupressaceae)
Source: PhytoKeys. 2020 Dec 10;170:39–43. doi: 10.3897/phytokeys.170.59775 (PMC7746673; doi:10.3897/phytokeys.170.59775)
Supplement: XML Treatment for Juniperus pingii [file phytokeys.170.59775-treatment1.xml]

<!DOCTYPE tp:taxon-treatment
  PUBLIC "-//TaxonX//DTD Taxonomic Treatment Publishing DTD v0 20100105//EN" "tax-treatment-NSO.dtd">
<tp:taxon-treatment xmlns:tp="http://www.plazi.org/taxpub"><tp:treatment-meta><kwd-group><label>Taxon classification</label><kwd><named-content xmlns:xlink="http://www.w3.org/1999/xlink" content-type="kingdom">Plantae</named-content></kwd><kwd><named-content xmlns:xlink="http://www.w3.org/1999/xlink" content-type="order">Pinales</named-content></kwd><kwd><named-content xmlns:xlink="http://www.w3.org/1999/xlink" content-type="family">Cupressaceae</named-content></kwd></kwd-group><mixed-citation publication-type="journal"><person-group><name><surname>Yang</surname><given-names>Yong</given-names></name><name><surname>Hoch</surname><given-names>Jean</given-names></name></person-group><article-title>Typification of <italic><tp:taxon-name><tp:taxon-name-part taxon-name-part-type="genus" reg="Juniperus">Juniperus</tp:taxon-name-part> <tp:taxon-name-part taxon-name-part-type="species" reg="pingii">pingii</tp:taxon-name-part></tp:taxon-name></italic> W.C.Cheng (<tp:taxon-name><tp:taxon-name-part taxon-name-part-type="family">Cupressaceae</tp:taxon-name-part></tp:taxon-name>)</article-title><source>PhytoKeys</source><day>10</day><month>12</month><year>2020</year><volume>170</volume><fpage>39</fpage><lpage>43</lpage><pub-id pub-id-type="doi">10.3897/phytokeys.170.59775</pub-id></mixed-citation></tp:treatment-meta><tp:nomenclature><tp:taxon-name><object-id xmlns:xlink="http://www.w3.org/1999/xlink" content-type="arpha" xlink:type="simple">7991C526-EA51-5A56-AB53-57F37D2C7850</object-id>
            <tp:taxon-name-part taxon-name-part-type="genus" reg="Juniperus">Juniperus</tp:taxon-name-part>
            <tp:taxon-name-part taxon-name-part-type="species" reg="pingii">pingii</tp:taxon-name-part>
          </tp:taxon-name><tp:taxon-authority>W.C.Cheng in Y. de Ferré, Bull. Soc. Hist. Nat. Toulouse 79: 76, f. 21 (1944)</tp:taxon-authority><tp:nomenclature-citation-list><tp:nomenclature-citation><tp:taxon-name><tp:taxon-name-part taxon-name-part-type="genus" reg="Juniperus"/> <tp:taxon-name-part taxon-name-part-type="species" reg="pingii"/></tp:taxon-name><comment>≡ <tp:taxon-name><tp:taxon-name-part taxon-name-part-type="genus" reg="Juniperus">Juniperus</tp:taxon-name-part> <tp:taxon-name-part taxon-name-part-type="species" reg="pingii">pingii</tp:taxon-name-part></tp:taxon-name> W.C.Cheng, Trav. Lab. Forest. Toulouse V, 1 (2): 93 (1939), <italic>nom. inval.</italic>; <tp:taxon-name><tp:taxon-name-part taxon-name-part-type="genus" reg="Juniperus">Juniperus</tp:taxon-name-part> <tp:taxon-name-part taxon-name-part-type="species" reg="pingii">pingii</tp:taxon-name-part></tp:taxon-name> W.C.Cheng, Res. Notes Forest. Inst. Natl. Centr. Univ. Nanking, Dendrol. Ser. 1: 2 (1947), <italic>isonym</italic>; Sabina <tp:taxon-name><tp:taxon-name-part taxon-name-part-type="genus" reg="Juniperus"/><tp:taxon-name-part taxon-name-part-type="species" reg="pingii">pingii</tp:taxon-name-part></tp:taxon-name> (W.C.Cheng) W.C.Cheng &amp; W.T.Wang, Fl. Reip. Pop. Sin. 7: 355 (1978). </comment></tp:nomenclature-citation></tp:nomenclature-citation-list></tp:nomenclature><tp:treatment-sec sec-type="material" id="SECID0E4KAC"><title>Type.</title><p>China. Sichuan, Jiulong Xian (“Sikang, south of Chui-lung-hsien”), alt. 2800–3400 m, 24 May 1930, <italic>W.C.Cheng 1015</italic> (lectotype: TL0008814!).</p></tp:treatment-sec></tp:taxon-treatment>
